# Supplementary material for: The rubber hand illusion induced by visual-thermal stimulation
Source: Sci Rep. 2018 Aug 20;8:12417. doi: 10.1038/s41598-018-29860-2 (PMC6102275; doi:10.1038/s41598-018-29860-2)
Supplement: Supplementary file 2 — Dataset 1 [file 41598_2018_29860_MOESM2_ESM.csv]

id	synchrony	combi	color	temperature	congruency	perc_temp	rhi_q1	rhi_q2	rhi_q3	rhi_q4	rhi_q5	rhi_q6	rhi_q7	rhi_q8	rhi_q9	rhi_ownership	rhi_control	rhi_total	combi.order
1	async	cold_blue	blue	cold	congruent	2	2	0	0	0	0	0	0	0	3	0.6666666666666666	0.5	0.16666666666666663	1
1	async	warm_blue	blue	warm	incongruent	7	4	0	3	0	4	3	0	0	0	2.3333333333333335	1.1666666666666667	1.1666666666666667	4
1	async	cold_red	red	cold	incongruent	7	8	8	5	7	5	0	0	8	0	7	3.3333333333333335	3.6666666666666665	3
1	async	warm_red	red	warm	congruent	7	8	3	4	0	0	8	0	0	8	5	2.6666666666666665	2.3333333333333335	2
1	sync	cold_blue	blue	cold	congruent	3	8	8	4	0	0	0	0	0	7	6.666666666666667	1.1666666666666667	5.5	1
1	sync	warm_blue	blue	warm	incongruent	5	8	5	8	0	5	0	0	0	7	7	2	5	4
1	sync	cold_red	red	cold	incongruent	7	5	6	3	8	0	0	0	0	3	4.666666666666667	1.8333333333333333	2.833333333333334	3
1	sync	warm_red	red	warm	congruent	8	8	7	7	8	7	0	0	0	7	7.333333333333333	3.6666666666666665	3.6666666666666665	2
2	async	cold_blue	blue	cold	congruent	3	10	10	8	9	0	0	6	0	7	9.333333333333334	3.6666666666666665	5.666666666666668	1
2	async	warm_blue	blue	warm	incongruent	7	9	9	10	9	0	1	3	2	8	9.333333333333334	3.8333333333333335	5.5	4
2	async	cold_red	red	cold	incongruent	7	8	8	7	7	2	2	6	2	6	7.666666666666667	4.166666666666667	3.5	3
2	async	warm_red	red	warm	congruent	6	8	8	8	2	2	2	6	1	7	8	3.3333333333333335	4.666666666666666	2
2	sync	cold_blue	blue	cold	congruent	3	6	6	7	4	1	1	6	1	5	6.333333333333333	3	3.333333333333333	1
2	sync	warm_blue	blue	warm	incongruent	8	10	10	10	7	1	1	7	1	10	10	4.5	5.5	4
2	sync	cold_red	red	cold	incongruent	2	2	1	2	2	1	1	1	0	3	1.6666666666666667	1.3333333333333333	0.3333333333333335	3
2	sync	warm_red	red	warm	congruent	7	7	6	6	6	2	2	5	2	5	6.333333333333333	3.6666666666666665	2.6666666666666665	2
3	async	cold_blue	blue	cold	congruent	2	8	2	9	2	5	2	10	2	9	6.333333333333333	5	1.333333333333333	1
3	async	warm_blue	blue	warm	incongruent	6	9	9	10	2	4	2	9	2	7	9.333333333333334	4.333333333333333	5.000000000000001	4
3	async	cold_red	red	cold	incongruent	4	6	8	9	2	9	5	9	2	7	7.666666666666667	5.666666666666667	2	3
3	async	warm_red	red	warm	congruent	7	8	7	9	2	7	3	9	2	9	8	5.333333333333333	2.666666666666667	2
3	sync	cold_blue	blue	cold	congruent	4	9	10	10	2	1	0	9	2	9	9.666666666666666	3.8333333333333335	5.833333333333332	1
3	sync	warm_blue	blue	warm	incongruent	6	9	8	9	2	3	1	8	2	8	8.666666666666666	4	4.666666666666666	4
3	sync	cold_red	red	cold	incongruent	3	9	8	10	3	6	5	9	4	10	9	6.166666666666667	2.833333333333333	3
3	sync	warm_red	red	warm	congruent	7	10	10	10	2	1	1	8	2	9	10	3.8333333333333335	6.166666666666666	2
4	async	cold_blue	blue	cold	congruent	3	9	5	10	3	0	0	0	0	0	8	0.5	7.5	1
4	async	warm_blue	blue	warm	incongruent	3	10	9	10	0	0	0	0	0	0	9.666666666666666	0	9.666666666666666	4
4	async	cold_red	red	cold	incongruent	8	10	10	10	0	0	0	0	0	0	10	0	10	3
4	async	warm_red	red	warm	congruent	6	10	8	10	0	0	0	0	0	0	9.333333333333334	0	9.333333333333334	2
4	sync	cold_blue	blue	cold	congruent	3	10	10	10	0	0	0	0	0	0	10	0	10	1
4	sync	warm_blue	blue	warm	incongruent	3	10	9	10	0	0	0	0	0	0	9.666666666666666	0	9.666666666666666	4
4	sync	cold_red	red	cold	incongruent	8	10	10	10	0	0	0	0	0	0	10	0	10	3
4	sync	warm_red	red	warm	congruent	8	10	10	10	0	0	0	0	0	0	10	0	10	2
5	async	cold_blue	blue	cold	congruent	1	8	8	9	2	1	1	1	1	9	8.333333333333334	2.5	5.833333333333334	1
5	async	warm_blue	blue	warm	incongruent	7	10	10	10	8	1	1	5	8	9	10	5.333333333333333	4.666666666666667	4
5	async	cold_red	red	cold	incongruent	5	10	10	10	8	2	2	5	6	9	10	5.333333333333333	4.666666666666667	3
5	async	warm_red	red	warm	congruent	5	10	10	10	8	1	1	5	8	9	10	5.333333333333333	4.666666666666667	2
5	sync	cold_blue	blue	cold	congruent	3	10	10	10	8	1	1	5	8	9	10	5.333333333333333	4.666666666666667	1
5	sync	warm_blue	blue	warm	incongruent	9	10	10	10	8	1	1	5	8	9	10	5.333333333333333	4.666666666666667	4
5	sync	cold_red	red	cold	incongruent	4	10	10	10	7	1	1	5	7	9	10	5	5	3
5	sync	warm_red	red	warm	congruent	9	10	10	10	9	1	1	1	7	7	10	4.333333333333333	5.666666666666667	2
6	async	cold_blue	blue	cold	congruent	3	9	4	9	1	1	1	4	1	6	7.333333333333333	2.3333333333333335	5	1
6	async	warm_blue	blue	warm	incongruent	4	8	5	8	1	1	1	3	1	3	7	1.6666666666666667	5.333333333333333	4
6	async	cold_red	red	cold	incongruent	2	9	2	9	1	1	1	3	1	5	6.666666666666667	2	4.666666666666667	3
6	async	warm_red	red	warm	congruent	6	8	9	2	1	1	1	2	3	1	6.333333333333333	1.5	4.833333333333333	2
6	sync	cold_blue	blue	cold	congruent	2	9	9	8	1	1	1	3	1	2	8.666666666666666	1.5	7.166666666666666	1
6	sync	warm_blue	blue	warm	incongruent	7	8	8	9	1	1	1	4	1	3	8.333333333333334	1.8333333333333333	6.500000000000001	4
6	sync	cold_red	red	cold	incongruent	1	6	1	7	7	1	1	3	1	5	4.666666666666667	3	1.666666666666667	3
6	sync	warm_red	red	warm	congruent	8	8	8	8	1	1	1	3	1	2	8	1.5	6.5	2
7	async	cold_blue	blue	cold	congruent	1	1	0	2	1	2	1	2	0	1	1	1.1666666666666667	-0.16666666666666674	1
7	async	warm_blue	blue	warm	incongruent	4	9	9	9	9	4	8	9	4	9	9	7.166666666666667	1.833333333333333	4
7	async	cold_red	red	cold	incongruent	9	10	10	10	10	7	7	10	7	10	10	8.5	1.5	3
7	async	warm_red	red	warm	congruent	8	3	3	2	2	3	4	4	3	4	2.6666666666666665	3.3333333333333335	-0.666666666666667	2
7	sync	cold_blue	blue	cold	congruent	2	7	8	9	7	9	8	8	7	7	8	7.666666666666667	0.33333333333333304	1
7	sync	warm_blue	blue	warm	incongruent	6	4	4	5	5	5	4	4	4	5	4.333333333333333	4.5	-0.16666666666666696	4
7	sync	cold_red	red	cold	incongruent	3	5	4	4	4	5	5	4	4	6	4.333333333333333	4.666666666666667	-0.3333333333333339	3
7	sync	warm_red	red	warm	congruent	10	7	7	9	9	6	5	6	7	9	7.666666666666667	7	0.666666666666667	2
8	async	cold_blue	blue	cold	congruent	0	10	10	10	9	0	0	6	2	6	10	3.8333333333333335	6.166666666666666	1
8	async	warm_blue	blue	warm	incongruent	3	10	5	9	10	2	0	6	4	8	8	5	3	4
8	async	cold_red	red	cold	incongruent	2	9	0	10	10	1	0	7	0	7	6.333333333333333	4.166666666666667	2.166666666666666	3
8	async	warm_red	red	warm	congruent	3	1	1	9	10	7	2	6	0	7	3.6666666666666665	5.333333333333333	-1.6666666666666665	2
8	sync	cold_blue	blue	cold	congruent	2	10	10	9	10	2	0	5	4	7	9.666666666666666	4.666666666666667	4.999999999999999	1
8	sync	warm_blue	blue	warm	incongruent	8	1	2	7	4	9	8	4	1	5	3.3333333333333335	5.166666666666667	-1.8333333333333335	4
8	sync	cold_red	red	cold	incongruent	1	9	2	10	10	0	0	6	1	7	7	4	3	3
8	sync	warm_red	red	warm	congruent	9	9	10	10	9	5	2	4	6	8	9.666666666666666	5.666666666666667	3.999999999999999	2
9	async	cold_blue	blue	cold	congruent	3	10	8	10	9	4	4	10	9	10	9.333333333333334	7.666666666666667	1.666666666666667	1
9	async	warm_blue	blue	warm	incongruent	5	10	0	9	9	6	7	10	9	10	6.333333333333333	8.5	-2.166666666666667	4
9	async	cold_red	red	cold	incongruent	2	10	7	10	9	5	8	9	9	10	9	8.333333333333334	0.6666666666666661	3
9	async	warm_red	red	warm	congruent	7	10	8	10	9	4	7	9	9	10	9.333333333333334	8	1.333333333333334	2
9	sync	cold_blue	blue	cold	congruent	3	10	10	10	9	6	7	10	9	10	10	8.5	1.5	1
9	sync	warm_blue	blue	warm	incongruent	5	10	10	10	9	6	6	10	9	10	10	8.333333333333334	1.666666666666666	4
9	sync	cold_red	red	cold	incongruent	3	10	10	10	9	7	7	10	9	10	10	8.666666666666666	1.333333333333334	3
9	sync	warm_red	red	warm	congruent	6	10	10	10	10	7	7	10	9	10	10	8.833333333333334	1.166666666666666	2
10	async	cold_blue	blue	cold	congruent	6	7	3	9	5	2	0	3	0	2	6.333333333333333	2	4.333333333333333	1
10	async	warm_blue	blue	warm	incongruent	3	7	6	9	0	0	0	7	0	0	7.333333333333333	1.1666666666666667	6.166666666666666	4
10	async	cold_red	red	cold	incongruent	4	6	5	7	0	0	0	8	0	0	6	1.3333333333333333	4.666666666666667	3
10	async	warm_red	red	warm	congruent	5	1	0	6	1	0	0	1	0	0	2.3333333333333335	0.3333333333333333	2	2
10	sync	cold_blue	blue	cold	congruent	4	6	7	8	2	0	0	2	0	0	7	0.6666666666666666	6.333333333333333	1
10	sync	warm_blue	blue	warm	incongruent	8	8	7	7	1	0	0	1	0	0	7.333333333333333	0.3333333333333333	7	4
10	sync	cold_red	red	cold	incongruent	2	7	7	9	1	0	0	6	0	1	7.666666666666667	1.3333333333333333	6.333333333333334	3
10	sync	warm_red	red	warm	congruent	8	9	9	9	1	0	0	1	0	1	9	0.5	8.5	2
11	async	cold_blue	blue	cold	congruent	1	2	1	2	2	0	4	0	1	5	1.6666666666666667	2	-0.33333333333333326	1
11	async	warm_blue	blue	warm	incongruent	3	9	10	9	9	1	1	0	1	7	9.333333333333334	3.1666666666666665	6.166666666666668	4
11	async	cold_red	red	cold	incongruent	6	7	7	5	7	1	4	0	0	7	6.333333333333333	3.1666666666666665	3.1666666666666665	3
11	async	warm_red	red	warm	congruent	4	5	1	2	1	1	4	0	1	7	2.6666666666666665	2.3333333333333335	0.33333333333333304	2
11	sync	cold_blue	blue	cold	congruent	3	6	5	3	4	1	1	0	1	5	4.666666666666667	2	2.666666666666667	1
11	sync	warm_blue	blue	warm	incongruent	6	9	9	6	6	0	8	0	0	6	8	3.3333333333333335	4.666666666666666	4
11	sync	cold_red	red	cold	incongruent	3	8	10	5	5	1	7	0	2	6	7.666666666666667	3.5	4.166666666666667	3
11	sync	warm_red	red	warm	congruent	6	8	8	6	9	1	2	0	1	7	7.333333333333333	3.3333333333333335	3.9999999999999996	2
12	async	cold_blue	blue	cold	congruent	6	6	4	7	0	2	2	0	0	5	5.666666666666667	1.5	4.166666666666667	1
12	async	warm_blue	blue	warm	incongruent	3	7	8	7	2	0	2	2	0	5	7.333333333333333	1.8333333333333333	5.5	4
12	async	cold_red	red	cold	incongruent	5	8	6	7	0	1	2	0	0	3	7	1	6	3
12	async	warm_red	red	warm	congruent	4	8	7	7	0	1	0	0	0	4	7.333333333333333	0.8333333333333334	6.5	2
12	sync	cold_blue	blue	cold	congruent	1	9	8	8	1	1	3	0	0	6	8.333333333333334	1.8333333333333333	6.500000000000001	1
12	sync	warm_blue	blue	warm	incongruent	7	9	7	7	0	1	2	0	0	3	7.666666666666667	1	6.666666666666667	4
12	sync	cold_red	red	cold	incongruent	1	8	5	6	0	0	3	0	0	6	6.333333333333333	1.5	4.833333333333333	3
12	sync	warm_red	red	warm	congruent	7	10	10	8	0	1	2	0	0	7	9.333333333333334	1.6666666666666667	7.666666666666667	2
14	async	cold_blue	blue	cold	congruent	2	7	2	2	2	2	2	1	1	0	3.6666666666666665	1.3333333333333333	2.333333333333333	1
14	async	warm_blue	blue	warm	incongruent	4	8	3	9	1	0	0	2	0	5	6.666666666666667	1.3333333333333333	5.333333333333334	4
14	async	cold_red	red	cold	incongruent	3	1	0	8	1	1	1	1	1	7	3	2	1	3
14	async	warm_red	red	warm	congruent	4	8	6	9	2	0	2	0	0	6	7.666666666666667	1.6666666666666667	6	2
14	sync	cold_blue	blue	cold	congruent	3	8	8	8	1	0	0	3	0	5	8	1.5	6.5	1
14	sync	warm_blue	blue	warm	incongruent	6	6	8	8	NA	0	0	4	0	4	7.333333333333333	NA	NA	4
14	sync	cold_red	red	cold	incongruent	4	8	9	8	9	1	1	3	NA	3	8.333333333333334	NA	NA	3
14	sync	warm_red	red	warm	congruent	7	8	8	10	NA	1	0	0	0	7	8.666666666666666	NA	NA	2
15	async	cold_blue	blue	cold	congruent	3	0	0	3	0	0	0	5	0	0	1	0.8333333333333334	0.16666666666666663	1
15	async	warm_blue	blue	warm	incongruent	7	4	4	4	0	0	0	0	0	1	4	0.16666666666666666	3.8333333333333335	4
15	async	cold_red	red	cold	incongruent	5	0	0	0	2	0	0	4	0	0	0	1	-1	3
15	async	warm_red	red	warm	congruent	7	1	0	0	0	0	0	2	0	0	0.3333333333333333	0.3333333333333333	0	2
15	sync	cold_blue	blue	cold	congruent	0	10	10	10	0	0	0	0	0	10	10	1.6666666666666667	8.333333333333334	1
15	sync	warm_blue	blue	warm	incongruent	9	8	9	6	0	0	0	0	0	5	7.666666666666667	0.8333333333333334	6.833333333333334	4
15	sync	cold_red	red	cold	incongruent	0	5	8	9	0	0	0	0	0	5	7.333333333333333	0.8333333333333334	6.5	3
15	sync	warm_red	red	warm	congruent	1	10	10	10	0	0	0	0	0	8	10	1.3333333333333333	8.666666666666666	2
16	async	cold_blue	blue	cold	congruent	5	0	0	6	0	0	0	0	0	3	2	0.5	1.5	1
16	async	warm_blue	blue	warm	incongruent	7	7	8	9	1	0	1	0	1	8	8	1.8333333333333333	6.166666666666667	4
16	async	cold_red	red	cold	incongruent	6	4	5	7	1	0	1	1	0	6	5.333333333333333	1.5	3.833333333333333	3
16	async	warm_red	red	warm	congruent	6	6	5	4	1	0	2	1	1	5	5	1.6666666666666667	3.333333333333333	2
16	sync	cold_blue	blue	cold	congruent	5	6	8	9	1	0	1	1	0	7	7.666666666666667	1.6666666666666667	6	1
16	sync	warm_blue	blue	warm	incongruent	6	7	6	7	1	0	1	1	0	6	6.666666666666667	1.5	5.166666666666667	4
16	sync	cold_red	red	cold	incongruent	5	4	2	6	1	1	0	1	0	4	4	1.1666666666666667	2.833333333333333	3
16	sync	warm_red	red	warm	congruent	5	0	0	4	0	0	0	0	0	1	1.3333333333333333	0.16666666666666666	1.1666666666666665	2
17	async	cold_blue	blue	cold	congruent	3	3	0	5	2	2	0	2	0	6	2.6666666666666665	2	0.6666666666666665	1
17	async	warm_blue	blue	warm	incongruent	8	7	3	6	7	7	0	7	0	5	5.333333333333333	4.333333333333333	1	4
17	async	cold_red	red	cold	incongruent	2	6	0	8	0	9	0	8	0	8	4.666666666666667	4.166666666666667	0.5	3
17	async	warm_red	red	warm	congruent	5	5	5	5	0	1	0	5	0	3	5	1.5	3.5	2
17	sync	cold_blue	blue	cold	congruent	3	10	9	9	4	0	0	8	0	7	9.333333333333334	3.1666666666666665	6.166666666666668	1
17	sync	warm_blue	blue	warm	incongruent	8	8	8	8	9	0	0	8	0	8	8	4.166666666666667	3.833333333333333	4
17	sync	cold_red	red	cold	incongruent	1	9	7	7	5	0	0	8	0	8	7.666666666666667	3.5	4.166666666666667	3
17	sync	warm_red	red	warm	congruent	7	10	10	10	7	0	0	8	0	8	10	3.8333333333333335	6.166666666666666	2
18	async	cold_blue	blue	cold	congruent	8	3	1	8	3	3	1	2	1	8	4	3	1	1
18	async	warm_blue	blue	warm	incongruent	8	4	0	9	7	4	1	4	3	8	4.333333333333333	4.5	-0.16666666666666696	4
18	async	cold_red	red	cold	incongruent	4	2	3	7	8	7	5	2	1	9	4	5.333333333333333	-1.333333333333333	3
18	async	warm_red	red	warm	congruent	6	2	0	7	5	1	1	3	1	7	3	3	0	2
18	sync	cold_blue	blue	cold	congruent	2	9	8	8	7	5	1	2	4	7	8.333333333333334	4.333333333333333	4.000000000000001	1
18	sync	warm_blue	blue	warm	incongruent	8	9	9	9	1	1	1	2	2	8	9	2.5	6.5	4
18	sync	cold_red	red	cold	incongruent	1	5	7	8	2	2	1	2	1	9	6.666666666666667	2.8333333333333335	3.8333333333333335	3
18	sync	warm_red	red	warm	congruent	6	8	8	7	2	1	1	4	3	8	7.666666666666667	3.1666666666666665	4.5	2
19	async	cold_blue	blue	cold	congruent	3	2	0	3	0	2	0	2	0	0	1.6666666666666667	0.6666666666666666	1	1
19	async	warm_blue	blue	warm	incongruent	6	6	7	5	0	5	1	5	0	0	6	1.8333333333333333	4.166666666666667	4
19	async	cold_red	red	cold	incongruent	3	NA	1	4	0	1	0	4	0	0	NA	0.8333333333333334	NA	3
19	async	warm_red	red	warm	congruent	6	2	0	2	0	0	0	3	0	0	1.3333333333333333	0.5	0.8333333333333333	2
19	sync	cold_blue	blue	cold	congruent	3	5	7	4	0	3	0	3	0	0	5.333333333333333	1	4.333333333333333	1
19	sync	warm_blue	blue	warm	incongruent	7	5	5	4	0	2	0	3	0	0	4.666666666666667	0.8333333333333334	3.8333333333333335	4
19	sync	cold_red	red	cold	incongruent	3	4	4	3	0	1	0	3	0	0	3.6666666666666665	0.6666666666666666	3	3
19	sync	warm_red	red	warm	congruent	7	7	6	4	3	0	0	4	0	0	5.666666666666667	1.1666666666666667	4.5	2
20	async	cold_blue	blue	cold	congruent	5	10	0	10	10	0	0	0	0	10	6.666666666666667	3.3333333333333335	3.3333333333333335	1
20	async	warm_blue	blue	warm	incongruent	6	9	6	10	10	0	0	0	0	10	8.333333333333334	3.3333333333333335	5	4
20	async	cold_red	red	cold	incongruent	4	10	0	10	10	0	0	0	0	10	6.666666666666667	3.3333333333333335	3.3333333333333335	3
20	async	warm_red	red	warm	congruent	6	10	0	10	10	0	0	0	0	10	6.666666666666667	3.3333333333333335	3.3333333333333335	2
20	sync	cold_blue	blue	cold	congruent	5	10	10	10	10	0	0	0	0	10	10	3.3333333333333335	6.666666666666666	1
20	sync	warm_blue	blue	warm	incongruent	4	10	2	10	10	0	0	0	0	10	7.333333333333333	3.3333333333333335	3.9999999999999996	4
20	sync	cold_red	red	cold	incongruent	5	10	7	10	10	0	0	0	0	10	9	3.3333333333333335	5.666666666666666	3
20	sync	warm_red	red	warm	congruent	4	10	9	10	10	0	0	0	0	10	9.666666666666666	3.3333333333333335	6.333333333333332	2
21	async	cold_blue	blue	cold	congruent	4	9	9	9	8	1	0	0	0	7	9	2.6666666666666665	6.333333333333334	1
21	async	warm_blue	blue	warm	incongruent	7	9	9	8	8	0	0	0	0	7	8.666666666666666	2.5	6.166666666666666	4
21	async	cold_red	red	cold	incongruent	6	3	5	8	6	0	0	0	1	5	5.333333333333333	2	3.333333333333333	3
21	async	warm_red	red	warm	congruent	7	9	9	9	8	0	0	0	0	8	9	2.6666666666666665	6.333333333333334	2
21	sync	cold_blue	blue	cold	congruent	2	8	8	8	7	0	0	0	0	8	8	2.5	5.5	1
21	sync	warm_blue	blue	warm	incongruent	6	7	5	8	7	0	0	0	0	5	6.666666666666667	2	4.666666666666667	4
21	sync	cold_red	red	cold	incongruent	3	9	9	8	8	0	0	0	0	7	8.666666666666666	2.5	6.166666666666666	3
21	sync	warm_red	red	warm	congruent	7	9	8	9	8	0	0	0	0	7	8.666666666666666	2.5	6.166666666666666	2
22	async	cold_blue	blue	cold	congruent	2	0	0	4	0	4	4	0	0	4	1.3333333333333333	2	-0.6666666666666667	1
22	async	warm_blue	blue	warm	incongruent	8	0	0	5	0	3	6	2	0	5	1.6666666666666667	2.6666666666666665	-0.9999999999999998	4
22	async	cold_red	red	cold	incongruent	2	7	0	0	0	0	0	0	0	0	2.3333333333333335	0	2.3333333333333335	3
22	async	warm_red	red	warm	congruent	6	3	2	7	0	5	4	0	0	7	4	2.6666666666666665	1.3333333333333335	2
22	sync	cold_blue	blue	cold	congruent	2	8	7	3	0	0	4	0	0	0	6	0.6666666666666666	5.333333333333333	1
22	sync	warm_blue	blue	warm	incongruent	1	8	5	6	0	0	4	0	0	4	6.333333333333333	1.3333333333333333	5	4
22	sync	cold_red	red	cold	incongruent	4	6	0	4	0	3	5	0	0	2	3.3333333333333335	1.6666666666666667	1.6666666666666667	3
22	sync	warm_red	red	warm	congruent	7	7	4	1	1	0	3	0	0	0	4	0.6666666666666666	3.3333333333333335	2
